# Supplementary material for: Circ-AKT3 inhibits clear cell renal cell carcinoma metastasis via altering miR-296-3p/E-cadherin signals
Source: Mol Cancer. 2019 Nov 1;18:151. doi: 10.1186/s12943-019-1072-5 (PMC6824104; doi:10.1186/s12943-019-1072-5)
Supplement: Supplementary file 5 — Additional file 5: Table S4. Differently expressed circRNAs expression profiles in ccRCC via microarray. [file 12943_2019_1072_MOESM5_ESM.xlsx]

## Sheet: Differently expressed circRNAs
# Fold Change cut-off: 2.0 # P-value cut-off: 0.05 # Condition pairs: Cancer (C)_vs_Normal (N) # Column A: probeID it represents probe name. # Column B: P-value, P-value calculated from paired t-test. # Column C: FDR, FDR is calculated from Benjamini Hochberg FDR. # Column D: FC (abs), the absolute ratio (no log scale) of normalized intensities between two conditions. # Column E: Regulation, it d…
C_vs_N 2.0 fold up regulated CircRNAs
	P-value	Fold change and Regulation		Annotations										Group--Raw Intensity		Group--Normalized Intensity		Raw Intensity						Normalized Intensity
probeID	P-value	FC (abs)	Regulation	circRNA	Alias	circRNA_type	chrom	strand	txStart	txEnd	best_transcript	GeneSymbol	Sequence	group-C(raw)	group-N(raw)	group-C(normalized)	group-N(normalized)	[C2678C, C](raw)	[C2938C, C](raw)	[C3467C, C](raw)	[N2678, N](raw)	[N2938, N](raw)	[N3467, N](raw)	[C2678C, C](normalized)	[C2938C, C](normalized)	[C3467C, C](normalized)	[N2678, N](normalized)	[N2938, N](normalized)	[N3467, N](normalized)
ASCRP3000602	0.0451817	4.98155	down	hsa_circRNA_063147	hsa_circ_0063147	exonic	chr22	-	36723505	36737571	NM_002473	MYH9	AAGATCAATCCATCTTGTGCACACCTATTCAGGCCTGTTCTGTGTGGTCATCAATCCTTA	91.3333	452.667	6.09217	8.40876	92	94.5	87.5	645	299	414	6.15434	6.09109	6.03107	9.43035	7.62878	8.16716
ASCRP3008832	0.0211845	4.66713	down	hsa_circRNA_004844	hsa_circ_0004844	exonic	chrX	-	2871183	2876476	NM_000047	ARSE	GCAAAAATACTGAAAGAGAAAGGCTATGCCACTGGACTCATTGTTTGTGTTTCAGGAGCT	62.6667	207.167	4.8232	7.04573	63	63	62	270	130.5	221	4.74619	4.90443	4.81898	7.50298	6.52798	7.10624
ASCRP3009068	0.0287388	4.28908	down	hsa_circRNA_000076	hsa_circ_0000076	exonic	chr1	+	59805629	59812070	NM_018291	FGGY	GCCCCGAAACTTCTGTGGCTGAAAGAGAAAGTTGTACAAGGGATTGATTTAAACCAAATT	101.667	454.5	6.20165	8.30232	100.5	130	74.5	359	556.5	448	6.30234	6.81597	5.48664	8.16437	8.44031	8.30228
ASCRP3013116	0.0320791	4.22124	down	hsa_circRNA_400248		exonic	chr1	+	59811918	59844509	NM_018291	FGGY	TTCTTATCGTGGAAGGCAACAGGTGTCACAGCACGGGGATTCCCATCGAAACGTCATCAT	97.5	401.167	6.08767	8.16534	98	127.5	67	385	448	370.5	6.28856	6.74974	5.22471	8.3432	8.17869	7.97412
ASCRP3010492	0.0355855	4.11069	down	hsa_circRNA_100505	hsa_circ_0017252	exonic	chr1	-	243776972	244006584	NM_005465	AKT3	GTTTGTGTTTTGTGATGGAATATGTTAATGGGGGCGAGGCTGAGTCATCACTAGAGAGTG	109.333	472.333	6.46596	8.50533	101	102	125	564	323	530	6.37028	6.2947	6.73289	9.16596	7.75621	8.59382
ASCRP3000518	0.0191207	3.97071	down	hsa_circRNA_104975	hsa_circ_0089823	exonic	chrX	-	2871183	2873578	NM_000047	ARSE	AACTTTTGCAAAAATACTGAAAGAGAAAGGCTATGCCACTGGACTCATTGGACTCCGAAT	68.6667	230.833	5.24194	7.23133	73	65	68	322.5	131	239	5.4541	5.04701	5.22471	7.92517	6.55124	7.2176
ASCRP3005568	0.0414316	3.78241	down	hsa_circRNA_006853	hsa_circ_0006853	sense overlapping	chr14	-	20811282	20811360	NR_002312	RPPH1	CGAAGTGAGTTCAATGGCTGAGGTGAGGGGCCCGGCGGATGCCTCCTTTGCCGGAGCTTG	11035.2	41172.5	13.3008	15.2201	10245	15058	7802.5	15591	65741.5	42185	13.3628	13.8777	12.6617	14.5624	15.8416	15.2563
ASCRP3007627	0.0283392	3.73789	down	hsa_circRNA_100246	hsa_circ_0006633	exonic	chr1	+	59805629	59844509	NM_018291	FGGY	GAAGGCAACAGGTGTCACAGCACGAAAGTTGTACAAGGGATTGATTTAAACCAAATTCGA	90	344.667	5.93689	7.83911	88	114	68	294	409	331	6.0781	6.50786	5.22471	7.68886	8.04836	7.78011
ASCRP3002918	0.0206282	3.68251	down	hsa_circRNA_104030	hsa_circ_0001564	exonic	chr5	+	179132679	179137066	NM_001746	CANX	ATCTTTACACACTAAATCATGGAAGGGAAGTGGTTGCTGTGTATGTTACTGGTGCTTGGA	378	1602.17	8.489	10.3697	355	340	439	1190	2325.5	1291	8.47643	8.44089	8.54969	10.8811	10.2007	10.0273
ASCRP3008342	0.0449482	3.64289	down	hsa_circRNA_001995	hsa_circ_0001995	exonic	chr8	+	28821327	28837673	NM_024567	HMBOX1	GAGGATTTCCCAAGCAGTTGTTGCACAGGTAACAGAATGGTAGATAACGCAGATCATCTC	70.5	223.333	5.27498	7.14006	74.5	70	67	338	114	218	5.48485	5.18339	5.15668	8.03161	6.31498	7.07359
ASCRP3003508	0.0492305	3.57022	down	hsa_circRNA_104729	hsa_circ_0006370	exonic	chr9	-	4117767	4118881	NM_152629	GLIS3	CAACAAGTGTACGGTCCCTTATTTCGCGTGAGTCTTTGGCGTCCACGACCTTGAGTCTGA	69.3333	203.333	5.19138	7.02739	65	71	72	287	133	190	4.94662	5.21611	5.41142	7.62655	6.57497	6.88066
ASCRP3000612	0.016731	3.54056	down	hsa_circRNA_037192	hsa_circ_0037192	exonic	chr16	+	553003	560800	NM_014700	RAB11FIP3	AAGATGGAGAGGGAGAAGAGCATTGAGATCGAGAACCTGCAGACCAGGTACCTGCACCAG	79.6667	275.667	5.75681	7.58078	81	80	78	347.5	194	285.5	5.82595	5.63272	5.81175	8.09952	7.09163	7.55121
ASCRP3006658	0.0452816	3.36859	down	hsa_circRNA_102684	hsa_circ_0008966	exonic	chr2	+	36668400	36691798	NM_016441	CRIM1	CTGGAAAGTGCTGTGATGTCTTTGAATGTGTTAATGAAGAGAAGCCAGATTGCTCCAAGG	165.667	622.667	7.21635	8.9685	149	149	199	721	525	622	7.15148	7.01686	7.48071	9.67567	8.37071	8.85912
ASCRP3007867	0.0159509	3.26277	down	hsa_circRNA_104738	hsa_circ_0008732	exonic	chr9	-	16727794	16738483	NM_017637	BNC2	GACATGGCAAAACGCTGATACTAACCTCTTATTCAGAATGTCCCAACAGGCACACCTTGG	81.1667	282	5.76123	7.46732	83	92.5	68	233	349	264	5.89223	6.03962	5.35183	7.18382	7.83538	7.38278
ASCRP3002176	0.0428139	2.95318	down	hsa_circRNA_000585	hsa_circ_0000515	sense overlapping	chr14	-	20811305	20811534	NR_002312	RPPH1	AGCTTGGAACAGACTCACGGCCAGCGAACTGAGTGCGTCCTGTCACTCCACTCCCATGTC	4552	15805.2	12.0275	13.5898	4431.5	6477.5	2747	5159.5	27213.5	15042.5	12.2596	12.7485	11.0744	13.5399	13.9272	13.3022
ASCRP3002462	0.0153172	2.86231	down	hsa_circRNA_102679	hsa_circ_0005579	exonic	chr2	+	36623756	36691798	NM_016441	CRIM1	AGTGCTGTGATGTCTTTGAATGTGTTAATGATGAGAACTGGACTGATGACCAACTGCTTG	319.833	1080	8.21771	9.73489	273	269.5	417	814	1168	1258	8.10477	8.06432	8.48406	9.96218	9.26497	9.97752
ASCRP3005993	0.0321146	2.71375	down	hsa_circRNA_001722	hsa_circ_0001722	exonic	chr7	+	90376995	90419967	NM_012395	CDK14	CTATCAGGGAAGCCAACAAGTCCCAAATTTGGAAAAGCTGACTCATATGAAAAGCTGGAA	80.5	218	5.70826	7.14855	76.5	95	70	261	194	199	5.55813	6.1328	5.43385	7.40754	7.07805	6.96005
ASCRP3006909	0.0488493	2.55827	down	hsa_circRNA_400305		exonic	chr1	+	116926635	116944277	NM_000701	ATP1A1	CTTAGGATGTATCCCCTCAAGTTGGACGTGATAAGTATGAGCCTGCAGCTGTTTCAGAAC	79.6667	208.167	5.70303	7.0582	77	85.5	76.5	274.5	142	208	5.62624	5.87458	5.60828	7.48966	6.665	7.01995
ASCRP3009495	0.0373144	2.41359	down	hsa_circRNA_102999	hsa_circ_0001977	exonic	chr20	-	17928129	17937681	NM_014426	SNX5	GGAGTGCTGCCAGAAATTTGAACAACTTTCCGAATCTGCAAAAGAAGCTGAGATCTGTAT	82.3333	208.667	5.80245	7.07363	86	72.5	88.5	291	141	194	5.9543	5.3655	6.08755	7.64829	6.665	6.90761
ASCRP3012285	0.0408212	2.39459	down	hsa_circRNA_101262	hsa_circ_0002215	exonic	chr13	+	47297355	47308133	NM_015116	LRCH1	TGGAAGCATGCCGAAAATTAGGAGTACCAGAGTGTTTCTAAGACCTCAGAGAAATTTGGA	82.8333	195	5.65771	6.91749	83.5	100	65	189	226	170	5.84281	6.1811	4.94922	6.74302	7.28903	6.7204
ASCRP3011060	0.0451377	2.39391	down	hsa_circRNA_004383	hsa_circ_0004383	intronic	chr6	+	87920168	87928449	ENST00000518845	ZNF292	TATTCTTTCCCAGGAACCATTGGATAAGGATAAAGGCTTGCCCCAGAACACACACTATAG	93.6667	252.5	6.15049	7.40986	95	103	83	322	189.5	246	6.23955	6.31699	5.89492	7.91424	7.05111	7.26422
ASCRP3005094	0.0352446	2.27798	down	hsa_circRNA_405811		sense overlapping	chr19	+	52887101	52888577	NM_001145434	ZNF880	CCATACTGGAGAGAAACCGTACAGATGAAATGTGTGTGAGAGCAGCTCTAAATTGGGAAG	293.5	949	8.12456	9.31231	278.5	276	326	490	1318	1039	8.13858	8.08984	8.14525	8.87687	9.42534	9.63472
ASCRP3004104	0.0151817	2.22715	down	hsa_circRNA_102700	hsa_circ_0000994	exonic	chr2	-	40655612	40657444	NM_021097	SLC8A1	CAGAATGATGAAATTGTTAGGTTGTGACAGTTGGAAGTGTCATGTACAACATGCGGCGAT	82	197	5.76946	6.92466	87	93	66	194	232	165	5.92558	6.09109	5.29171	6.80455	7.31393	6.65549
ASCRP3006584	0.00551817	2.13063	down	hsa_circRNA_404474		exonic	chr1	-	33623853	33625545	NM_018207	TRIM62	CTGCAGTACACCATCTGGAAGTCCCTGTTCCAGGACATCCACCCAGTCTTCCACCAAGAG	116.667	303.167	6.59037	7.68165	117	112	121	280.5	272	357	6.61804	6.48925	6.66382	7.58979	7.54457	7.91059
ASCRP3002519	0.0258977	2.12975	down	hsa_circRNA_004045	hsa_circ_0004045	exonic	chr18	-	43668074	43675097	NM_004046	ATP5A1	AGTTGGTGAAGAGACTTACAGATGCAGGTCTCCAGAAATGCTTTGGGTTCATCTTTCATT	98.3333	246.833	6.27216	7.36284	100	98	97	273	171.5	296	6.329	6.20303	6.28445	7.53315	6.94289	7.61249
ASCRP3004961	0.0283093	2.1293	down	hsa_circRNA_088478	hsa_circ_0088478	exonic	chr9	-	126531792	126641300	NM_020946	DENND1A	CCAAGTTTTGTTTCCCCTTCTATGTGGACAGGCAGAATCCAGAGACCACATTTGAAGTAT	101	254.667	6.31822	7.40859	98	99	106	303.5	203	257.5	6.27776	6.2731	6.4038	7.74018	7.13732	7.34827
ASCRP3003547	0.0251442	2.07405	down	hsa_circRNA_100987	hsa_circ_0004296	exonic	chr11	-	128354717	128360471	NM_005238	ETS1	CAACATGTGCATGGGGAGGACCAGTCGTGATATGGAATGTGCAGATGTCCCACTATTAAC	96.6667	247	6.23041	7.28286	100	101	89	223	299	219	6.31649	6.2731	6.10163	7.10333	7.64248	7.10275
ASCRP3008665	0.00959888	2.04413	down	hsa_circRNA_101972	hsa_circ_0041871	exonic	chr17	+	7402357	7411794	NM_000937	POLR2A	GATGCTGAGAGAGCCAAGGTGGAACGGCACATGTGTGATGGGGACATTGTTATCTTCAAC	88	209.167	6.0237	7.05519	89	96	79	245.5	216	166	6.10163	6.15772	5.81175	7.29517	7.2149	6.65549
ASCRP3010104	0.00101551	2.01639	down	hsa_circRNA_405302		sense overlapping	chr15	+	30766558	30776889	ENST00000399971	CTD-3092A11.1	GTCTGTGTCAAAAGAGCTTCTCTCCAGAGTAGAAAGGTTATCCAAGGACATGGAAAAGCC	333.667	834.833	8.26144	9.27321	301	254.5	445.5	592	973	939.5	8.24094	7.97667	8.5667	9.24939	9.04592	9.52433
ASCRP3000514	0.0338224	2.00211	down	hsa_circRNA_405928		sense overlapping	chr2	-	95814629	95819004	NM_032788	ZNF514	AACTTGTACTGGAGAGAAATCCTACAAGTGTGGACCTGATGACATTTGAAGATGTGGCTG	87	203.667	5.9836	6.98512	84	81	96	238	121	252	5.89223	5.74158	6.31699	7.2176	6.41229	7.32547
ASCRP3000519	0.0477459	4.41943	up	hsa_circRNA_048410	hsa_circ_0048410	exonic	chr19	-	2428163	2431900	ENST00000325327	LMNB2	AACTTTTTTGTACAACACTCCAATAAACATTTTGATTTTAGTGTGGGCAGCTGGTGCGGG	182.5	65	7.2942	5.15033	195.5	251	101	59	79	57	7.55633	7.96035	6.36591	4.65687	5.66467	5.12946
ASCRP3008993	0.016724	3.69581	up	hsa_circRNA_008882	hsa_circ_0008882	sense overlapping	chrM	+	13418	13499	uc004cox.4	MTND5	GCATTAGCAGGAATACCTTTCCTCACAGGACTACTCAAAACCATACCTCTCACTTCAACC	11295.3	3541.5	13.4267	11.5409	10561	10692	12633	2260	4909.5	3455	13.4724	13.4852	13.3226	12.0077	11.1651	11.4498
ASCRP3002558	0.00564506	3.54943	up	hsa_circRNA_051907	hsa_circ_0051907	sense overlapping	chr19	+	49999633	50002944	NM_001015	RPS11	ATAAAGTTATTTTCTCATTCCACTTCCTCTCCAGCCCCTGCGTAATCGATAAGGAAACCC	968.667	385.833	9.8714	8.04381	939	891	1076	308	419	430.5	9.88883	9.86161	9.86376	7.79967	8.08911	8.24267
ASCRP3006109	0.0293089	3.496	up	hsa_circRNA_400043	hsa_circ_0092303	intronic	chr19	-	3620270	3620690	ENST00000221899	CACTIN	CTCAGCCTCCTGTGCCTGCAGAGCCCACTGGGCAGGGCCCTCCCTTTCCAGGGCCTGGAG	553	226.667	8.97381	7.1681	497.5	322	839.5	214	212	254	9.03611	8.36099	9.52433	6.97542	7.18382	7.34507
ASCRP3002900	0.0311568	3.45191	up	hsa_circRNA_004036	hsa_circ_0004036	intergenic	chr9	+	100780570	100788733			ATCTGGCTCACAAGCAGCCTTTACCTCCAGGGTTAGGAGTCCAGCACCTGAAGAATGATA	185.667	88.8333	7.43634	5.64894	169.5	188	199.5	78	113	75.5	7.38278	7.4379	7.48832	5.1878	6.28856	5.47046
ASCRP3012480	0.000642287	3.42709	up	hsa_circRNA_089763	hsa_circ_0089763	exonic	chrM	-	8366	14149	uc022bqt.1	JA760600	TGGGCCATACGGTAGTATTTAGTTGGGGCATTTATGTGATTAGGAGTAGGGTTAGGATGA	17249	6441.17	14.0833	12.3063	15891	19808.5	16047.5	2823	11089	5411.5	14.1779	14.241	13.831	12.3144	12.4855	12.1191
ASCRP3006231	0.00992515	3.06045	up	hsa_circRNA_006652	hsa_circ_0006652	sense overlapping	chr5	+	134508189	134509862	NM_001277348	C5orf66	CTCCGGGCCAGGGCTGCTGATCTTCTCCTGAAGTCTCAGAACAGATGGCTGCCAAGTAGG	255	132.5	7.83775	6.22401	160	388	217	91.5	177	129	7.27746	8.65226	7.58353	5.42268	6.97159	6.27776
ASCRP3005510	0.0437801	3.00253	up	hsa_circRNA_062142	hsa_circ_0062142	exonic	chr22	+	17117929	17128675	NR_001591	TPTEP1	CCTTCCTGCCTGCCCTTTTTGTGCAGCAGCAAGATTAAGAAAATTGTGCATTCAATTATA	387.833	220.167	8.55612	6.96994	346	400	417.5	147	311.5	202	8.44434	8.74466	8.47935	6.22355	7.70259	6.98368
ASCRP3006708	0.0309125	2.95882	up	hsa_circRNA_102121	hsa_circ_0044556	exonic	chr17	-	48271490	48272189	NM_000088	COL1A1	CTGGCAGCCCTGGTCCTGATGGCAAAACTGGCCCCCCTGGCCCTGTTGGTGTTCAAGGAC	740.333	361.333	9.46616	7.90114	709.5	522	989.5	286	424	374	9.52041	9.11173	9.76635	7.61413	8.10564	7.98365
ASCRP3007937	0.0152545	2.89632	up	hsa_circRNA_086026	hsa_circ_0086026	exonic	chr8	-	145487819	145487900	NM_015201	BOP1	GACCTGCAGCCCTTCCCCACGTGCCAGGCCCTGGTGAATGTAGACCCTGAGGACCTCATC	551.5	289.333	9.08594	7.55172	514	454.5	686	240	320	308	9.08895	8.90624	9.26263	7.24797	7.72454	7.68263
ASCRP3004111	0.0459447	2.71278	up	hsa_circRNA_103478	hsa_circ_0067492	exonic	chr3	+	136699307	136714398	NM_144717	IL20RB	CAGACACCTTGATGAAGTGGCCATTCTGCCTGCCCCTCAGAACCTCTCTGTACTCTCAAC	344.333	202.833	8.35937	6.9196	324.5	304	404.5	157	242	209.5	8.36221	8.26524	8.45066	6.37222	7.38278	7.0038
ASCRP3010676	0.0425928	2.66747	up	hsa_circRNA_081419	hsa_circ_0081419	exonic	chr7	-	99697211	99699427	uc003usw.1	MCM7	TACAAGGAGAGGGAACGCCCCTTCCCAGCCCCAAGGGTCTAGGATACAGTCTTTGTAGAT	229	134.333	7.72523	6.30975	221	185	281	134	141	128	7.76748	7.45559	7.9526	6.03352	6.64352	6.25222
ASCRP3006179	0.0248064	2.65524	up	hsa_circRNA_405769		intronic	chr19	+	36254973	36255266	ENST00000301165	C19orf55	CTCCAACCATGATTTGTCCATGAAAGCCACCACGCCCGCCTCTGTGCTTCTCTTTTTTTG	251.833	148.833	7.90676	6.49792	242	229.5	284	147	158	141.5	7.95938	7.78902	7.97189	6.24484	6.82165	6.42727
ASCRP3000705	0.0267429	2.6323	up	hsa_circRNA_036783	hsa_circ_0036783	exonic	chr15	+	90800369	90815443	uc002bpe.1	TTLL13	AAGTAAAATGTAGCAGTCCCCCTCCTCATTGATGGCTTCAAGTTTGATATGCGAGTCTAC	850.333	422	9.60217	8.20585	782	541.5	1227.5	331	461	474	9.67949	9.15117	9.97585	8.00253	8.21744	8.39757
ASCRP3013353	0.0195608	2.6266	up	hsa_circRNA_404597		intronic	chr1	+	159020527	159020864	ENST00000295809	IFI16	TTTATTTGGTCACTACAGGAGGTTAAAGAAAAGTCCCCTCCCGCCTAATTTTTCACGTCC	634.167	334.167	9.24224	7.84905	602	427	873.5	321	336.5	345	9.30658	8.84167	9.57849	7.89535	7.79967	7.85212
ASCRP3005358	0.0287318	2.60855	up	hsa_circRNA_074660	hsa_circ_0074660	exonic	chr5	-	151122382	151138210	NM_004045	ATOX1	CCTATTCCTTCCTAGCTTCCCTGCAATAAAATCAAGCTGCTTTTGTTGGAGCGCACTCTC	489	293	8.89775	7.51451	452.5	436.5	578	218.5	347	313.5	8.85834	8.85081	8.98411	7.02149	7.82852	7.69352
ASCRP3002689	0.0383895	2.60237	up	hsa_circRNA_400091	hsa_circ_0092310	intronic	chr6	+	43467278	43467478	ENST00000259751	TJAP1	ATATCTCCATCTGGGCCCTTCCTCCAGCTTTGCTTTGTTTGGCTAACATTTGTTGAATAT	224	134.833	7.69943	6.3196	214.5	191	266.5	140	141.5	123	7.73962	7.47464	7.88403	6.09344	6.65151	6.21386
ASCRP3010623	0.0194454	2.57046	up	hsa_circRNA_091420	hsa_circ_0091420	exonic	chrX	-	118920468	118925606	ENST00000361575	RPL39	TAATAAATATGTAAGGCCTTTCTTTTTCTTCCGCCAGCTTCCCTCCTCTTCCTTTCTCCG	857.5	484.5	9.72072	8.35869	811.5	737	1024	384.5	670.5	398.5	9.71492	9.65235	9.79487	8.32458	8.63745	8.11405
ASCRP3001656	0.0334979	2.55337	up	hsa_circRNA_001038	hsa_circ_0000453	antisense	chr12	-	122495211	122495481	NM_020993	BCL7A	ACTTCTTCCCTCATCAGACCATTCTCTTCCTCACCCACCAGGCCTGGACACCCCCTGAAG	464.5	268.5	8.78272	7.43032	443.5	347	603	224.5	287	294	8.80522	8.46195	9.08098	7.10333	7.60345	7.58416
ASCRP3008267	0.0158516	2.54951	up	hsa_circRNA_101328	hsa_circ_0007750	exonic	chr14	-	24735635	24737825	NM_004581	RABGGTA	GAGCTGCTACTGTGCAACAACCCTCTGTGACCTGCCTGCTGCCTCCCTCAACGACCAGTT	1832.67	905.333	10.7026	9.35234	1687	1229	2582	571	1193	952	10.7999	10.3274	10.9804	9.19169	9.30341	9.56193
ASCRP3013087	0.00725591	2.49194	up	hsa_circRNA_000957	hsa_circ_0000957	antisense	chr19	+	55604158	55604583	NM_017607	PPP1R12C	TTCTCTGACTCTGGGGCCTTCCCTGCAGCCTTCTCTGCCTCCTTCAGGCCCCCTCCACTC	1123.17	585	10.0223	8.70503	1051	873	1445.5	420	707	628	10.0639	9.84323	10.1597	8.53367	8.69698	8.88444
ASCRP3005789	0.0470944	2.38561	up	hsa_circRNA_405743		intronic	chr19	-	15421611	15421841	ENST00000360016	BRD4	CTAAAGGACTGCATGAGCCCCTGCTCCTGGCCATCTTGCTTACTTTTTGAACACATGTTA	233	152.333	7.74225	6.48789	214	194	291	132	154	171	7.72189	7.50563	7.99924	5.99131	6.75197	6.7204
ASCRP3005370	0.0412013	2.35158	up	hsa_circRNA_006941	hsa_circ_0006941	exonic	chr19	-	11526612	11527733	NM_001035223	RGL3	CCTCAGGTGTGGACAGGCTCCCAGCCCCATTGCCAATACCTTCCTCCACTATCGAACCAG	251.667	172	7.92555	6.69192	246	247	262	150	195	171	7.96421	7.93454	7.87791	6.24484	7.09691	6.73402
ASCRP3012620	0.0337855	2.34382	up	hsa_circRNA_037274	hsa_circ_0037274	exonic	chr16	-	981641	1004666	NR_033645	LMF1	TGTCTTCCCTTCCCTGATCTTGGAGAACATAGAGCTGCCAGTTACTGAGTCGTGGCATTC	694.833	427.833	9.39159	8.16273	637	548.5	899	297.5	493	493	9.38155	9.17299	9.62023	7.71733	8.29974	8.47113
ASCRP3007340	0.0460773	2.31737	up	hsa_circRNA_031393	hsa_circ_0031393	exonic	chr14	-	24765714	24766087	NM_138452	DHRS1	GAAACCCCTGCCTCCATGTGGGATGATATCAACAACGTCGGACTCAGGCACAATCCCTCG	302.333	197	8.13951	6.92702	301	230	376	176	195	220	8.24452	7.83081	8.3432	6.5867	7.1045	7.08986
ASCRP3011002	0.00995392	2.30183	up	hsa_circRNA_005575	hsa_circ_0005575	sense overlapping	chr10	-	46750273	46753788	NR_003611	BMS1P5	TATGCCTGGCCTGTTATTCCTGTATTCTAACTTATCCATCCCTTATGGTTGCCAAACTGT	225.167	154.333	7.74323	6.54045	209	234	232.5	156	163	144	7.69738	7.81879	7.71351	6.32401	6.84972	6.44761
ASCRP3013012	0.00703735	2.28597	up	hsa_circRNA_101179	hsa_circ_0028912	exonic	chr12	+	121004627	121009094	NM_014868	RNF10	TTCCCTTCCTTTGCCCAGACCCAGAAGTCCACATTCCCCTCGAGAATCTACAGCAGTTTC	919.167	547	9.80096	8.60815	897	781	1079.5	406	643	592	9.83281	9.71062	9.85946	8.44031	8.59641	8.78774
ASCRP3007860	0.0158708	2.27928	up	hsa_circRNA_004721	hsa_circ_0004721	exonic	chr17	+	79660683	79661883	NM_004712	HGS	GACATCGACCCTGAGCTGCCCCCCAAGAGGGACGAGACGGCCCTGCAGGAGGAGGAGGAG	258.333	170.667	7.90212	6.71355	233.5	212.5	329	167	154	191	7.85212	7.68263	8.17162	6.46768	6.7923	6.88066
ASCRP3008043	0.0452892	2.2757	up	hsa_circRNA_000367	hsa_circ_0000367	exonic	chr11	-	124517260	124518071	NM_170601	SIAE	GACTTGTCCAGGTCCATTCCATACGATTCTGTAACTGGTCCCAGTAAGCACTCTGTTCTC	266.5	174.5	7.93678	6.75047	255.5	384	160	208.5	184	131	8.00284	8.67617	7.13133	6.93472	6.98968	6.32701
ASCRP3006314	0.0432874	2.2676	up	hsa_circRNA_406780		sense overlapping	chr6	-	43193384	43194133	NM_006443	DNPH1	CTCTAGTACCATTCCTTCCTCTTAGCCCCAGGAGCAAATTAAAAGGGGAAGAGGCTGCTG	190.333	132.5	7.46716	6.28599	185	190	196	121	152	124.5	7.47847	7.46764	7.45536	5.88071	6.74676	6.2305
ASCRP3012903	0.0204598	2.25735	up	hsa_circRNA_014234	hsa_circ_0014234	exonic	chr1	-	153533584	153538306	NM_005978	S100A2	TTATTTTGTCAAATAAAGATATTAAAAAAGGCAACTCCCCTCACCCCGGTCCAGGATGCC	335.333	219.833	8.30147	7.12684	330	269	407	215	213	231.5	8.39377	8.0544	8.45626	6.99566	7.2149	7.16997
ASCRP3004423	0.0465573	2.2244	up	hsa_circRNA_403587		exonic	chr6	-	42933979	42934185	NM_000287	PEX6	CAGTAGCCACTGAGTGCAGCCTTACCTTCCTCAGATCCCCTCAGTGTCCTGGCATGATGT	233.333	167.333	7.80447	6.65106	230	217	253	147	168	187	7.85645	7.71809	7.83888	6.19594	6.90058	6.85665
ASCRP3007247	0.0378545	2.20988	up	hsa_circRNA_049237	hsa_circ_0049237	exonic	chr19	+	10394708	10397291	NM_000201	ICAM1	CTTTGTGTTAGTTAATAAAGCTTTCTCAACTGCCTCCTGCCAGCGACTCCCCCACAACTT	363.333	240	8.38119	7.23723	316.5	291	482.5	194.5	256.5	269	8.3227	8.17162	8.64927	6.8092	7.44712	7.45536
ASCRP3006782	0.045391	2.20738	up	hsa_circRNA_406938		intergenic	chr7	+	33674788	33682530			CTGTCCCCTCGCCTAGACCCCAGGACTGGACAGAGGATCGAGGCCTGGACCCTAAGAATA	280.5	187.333	8.01446	6.87213	256	215	370.5	173	184	205	8.02977	7.69042	8.3232	6.56316	7.04444	7.00879
ASCRP3004890	0.0199816	2.19412	up	hsa_circRNA_101725	hsa_circ_0008255	exonic	chr16	+	16200594	16205439	NM_004996	ABCC1	CATTTCACAAGACAGCTCAGCAGCTCCTCCTCCTATAGTGGGGACATCAGCAGGCACCAC	379.667	260	8.50284	7.36919	364	333	442	232	291	257	8.52282	8.42068	8.56501	7.16523	7.60345	7.3389
ASCRP3006198	0.0364736	2.17874	up	hsa_circRNA_003402	hsa_circ_0003402	intronic	chr12	-	42521847	42523653	ENST00000280876	GXYLT1	CTCCAGTGCCTGGTAACCACCATTCTCCTCTCTGTAAGAACTGCATTGTGTAAAGATTTC	293.667	209.333	8.12254	6.99904	275	268.5	337.5	172	211	245	8.11608	8.05048	8.20106	6.55295	7.17995	7.26422
ASCRP3009841	0.0369997	2.17806	up	hsa_circRNA_001059	hsa_circ_0000554	sense overlapping	chr14	+	74551677	74551959	NM_001024674	LIN52	GTAAAAGGACAGGGGGATGGCGTCTCCCACAGACGGTAAGAGCCGGCTTAGAGATCTTTG	989.833	584.667	9.79981	8.67676	842	642	1485.5	412	734	608	9.77159	9.41845	10.2094	8.47867	8.73604	8.81558
ASCRP3003261	0.0294392	2.15997	up	hsa_circRNA_404454		intronic	chr1	-	22154945	22155327	ENST00000374695	HSPG2	ATTCTTCTCCCTGCTGGTACACCTGGGTCTCTGCCTCCCAGGCCCCTTTAGTAAGAGCAG	2262	1214.5	10.9814	9.87038	1958	1288	3540	821.5	1516	1306	11.0129	10.3986	11.5327	9.99758	9.56712	10.0464
ASCRP3012534	0.00971936	2.15825	up	hsa_circRNA_004797	hsa_circ_0004797	exonic	chr1	+	224868659	224922408	NM_152495	CNIH3	TGGTGTAAGCTGGCCTTCTATCTCCTCTCCTTCTTCTACTACCTTTACTGATAATTGCCT	1051.83	664.667	9.96352	8.85366	997.5	910	1248	448	914	632	10.0112	9.89356	9.98577	8.702	8.96483	8.89416
ASCRP3009209	0.0189757	2.15142	up	hsa_circRNA_068367	hsa_circ_0068367	exonic	chr3	+	184603897	184618760	NM_015303	VPS8	GCTCCTCCTCTGAATGCAGGAAAAACACTAACAGGATATGGTGCCTGTCATAGTTGATTA	443.333	306	8.72966	7.62437	401	388	541	249	360	309	8.65346	8.69001	8.8455	7.3162	7.8774	7.67951
ASCRP3013497	0.00581844	2.14854	up	hsa_circRNA_049241	hsa_circ_0049241	exonic	chr19	+	10395790	10397291	NM_000201	ICAM1	TTTGTGTTAGTTAATAAAGCTTTCTCAACTGCCCCCCCCGGTATGAGATTGTCATCATCA	6054.17	3372.83	12.5129	11.4096	5989.5	4560	7613	1908	4931.5	3279	12.7012	12.1972	12.6404	11.6898	11.1708	11.3682
ASCRP3010078	0.0446402	2.14361	up	hsa_circRNA_037128	hsa_circ_0037128	exonic	chr16	-	142593	150507	NM_001039476	NPRL3	GTCTCCTTGTCAGAATTTAGGAATCCCCTGGCCCCCGCTGTGCAGGAGCCTGTGCACGTC	548	360	9.00341	7.90336	480	374	790	295	399	386	8.98901	8.61973	9.40148	7.66655	8.00034	8.0432
ASCRP3007057	0.049941	2.13163	up	hsa_circRNA_027023	hsa_circ_0027023	exonic	chr12	+	56915608	56982158	NM_002898	RBMS2	CTTCTTCCAGTGTTTCAGTCGAGGAGCTCATTCTCTGCCCGCAGCCCCCCTTCATCTCTC	499	321.833	8.90192	7.80997	464	354	679	344	313.5	308	8.93812	8.51484	9.25281	8.06342	7.71122	7.65526
ASCRP3009737	0.00687894	2.12992	up	hsa_circRNA_000350	hsa_circ_0000350	exonic	chr11	+	94528176	94533477	NM_130847	AMOTL1	GGGTAACGAGGGTCCCCTTCTGCTTGTTATAGCCCCAGTAGTCCTGTCCAGGTTCTAGAA	221	161.5	7.71904	6.62824	206	242	215	162	169.5	153	7.663	7.91059	7.58353	6.39239	6.93341	6.55891
ASCRP3011537	0.00376515	2.12731	up	hsa_circRNA_100001	hsa_circ_0009189	exonic	chr1	+	871151	874792	uc001abx.2	SAMD11	TCTACCACCTGGGCCTCCCCAGCCACGCCAGGACGGCAACCTTCCCACCCTCATATCCAG	779.333	484.167	9.57269	8.48366	724	651	963	409	469	574.5	9.55492	9.44824	9.71492	8.46683	8.24267	8.74148
ASCRP3001648	0.0024999	2.11944	up	hsa_circRNA_406309		intronic	chr3	+	99584817	99585905	ENST00000421999	CMSS1	ACTTCCTTTCCTGTCACAGGTTATTTTCACTTAGATATTGCACGTGGGCATTTTGGAGGA	216.667	157.333	7.68123	6.59755	201	218	231	163	149	160	7.62655	7.73022	7.68692	6.44761	6.73928	6.60575
ASCRP3002892	0.0263732	2.11734	up	hsa_circRNA_102456	hsa_circ_0000894	exonic	chr19	-	12825634	12826553	NM_013433	TNPO2	ATCTGCAAGGAAGTCCTGGCCTCCCATCTGGTCCAGCATTCTCATCACCACCATCGCTTC	409.167	285	8.59322	7.51096	373	357.5	497	227	307	321	8.54969	8.52489	8.70507	7.11783	7.68673	7.72833
ASCRP3005944	0.0489904	2.10241	up	hsa_circRNA_103316	hsa_circ_0001279	exonic	chr3	-	33109721	33110462	NM_000404	GLB1	CTAGAGAAAGAGTCTATTCTTCTCCGCTCCTCCGACCCAGGTATGTGCCCTGGAACTTTC	228.5	164.333	7.72413	6.65209	215.5	195	275	154.5	167.5	171	7.74524	7.50563	7.92154	6.31598	6.90627	6.73402
ASCRP3003439	0.0227446	2.10068	up	hsa_circRNA_022963	hsa_circ_0022963	exonic	chr11	+	66050718	66050862	NM_182553	CNIH2	CAAACTTGCCTTCTACCTGCTCTCCTTCTTCTATTACCTGTACAGGTACTTCCACCGTCC	869.833	564.5	9.70264	8.63178	839	649	1121.5	399.5	682	612	9.76911	9.43684	9.90196	8.42173	8.65803	8.81558
ASCRP3004862	0.0247355	2.09471	up	hsa_circRNA_004046	hsa_circ_0004046	exonic	chr3	+	15070092	15071959	NM_003298	NR2C2	CATTGAGGTTGAAGGCCCCCTCCTTTCAGACACACACGTCACATTTAAGGCTGAAACAAG	323	225.5	8.23298	7.16623	323.5	263.5	382	214	217	245.5	8.35317	7.99924	8.34653	7.00567	7.24189	7.25113
ASCRP3008694	0.0336346	2.0808	up	hsa_circRNA_010553	hsa_circ_0010553	exonic	chr1	-	22151196	22199917	NM_005529	HSPG2	GATGGCTTCCTCGCCTTCCCTGGCCATGTCTTCTCCAGGAGGTGCGCCCCTGGCTACTAT	653	435	9.29201	8.23488	632	487	840	331	496	478	9.37324	8.99138	9.51143	7.99422	8.2977	8.41271
ASCRP3007003	0.00788119	2.06655	up	hsa_circRNA_405324		sense overlapping	chr15	+	43008874	43011764	NM_020759	STARD9	CTTCCTTCCTTGGGGCATACAAACTTGCCTGATTCCAGGGATGTATGGATAGGGGATGAG	1194.83	737.167	10.1243	9.07704	1103	1110.5	1371	538	916.5	757	10.1491	10.1597	10.0639	9.07162	8.9678	9.19169
ASCRP3006057	0.0210434	2.01333	up	hsa_circRNA_102430	hsa_circ_0048937	exonic	chr19	+	6934997	6937659	NM_001974	EMR1	CTCAAGGATCTTGCTGTCCTCCATGCCATCCGCTTCCAAGACGATCAACTCCCTTCTCCT	372.333	264.333	8.48625	7.47666	365	358	394	303	217	273	8.53367	8.52205	8.40303	7.74524	7.22939	7.45536

## Sheet: Box Plot - CircRNAs
Box Plot The Box Plot is a convenient way to quickly visualize the distribution of a dataset. It is commonly used for comparing the distributions of the intensities from all samples. Here, a boxplot view is used to look at, and compare the distributions of expression values for the samples in an experiment after normalization. Press Ctrl and rolling button of your mouse to zoom in.
